# Supplementary material for: AQP3 and AQP9—Contrary Players in Sepsis?
Source: Int J Mol Sci. 2024 Jan 19;25(2):1209. doi: 10.3390/ijms25021209 (PMC10816878; doi:10.3390/ijms25021209)
Supplement: Supplementary file 1 [file ijms-25-01209-s001.zip]

Archive with 1 entries (1 files):
- ijms-2794406-supplementary.pdf
